# Supplementary material for: Pleomorphic Structures in Human Blood Are Red Blood Cell-Derived Microparticles, Not Bacteria
Source: PLoS One. 2016 Oct 19;11(10):e0163582. doi: 10.1371/journal.pone.0163582 (PMC5070825; doi:10.1371/journal.pone.0163582)
Supplement: S1 File — PCR products were purified as described and first pass sequencing was performed using the BSF8/20 and BSR1541/20 primers. (TXT) [file pone.0163582.s001.txt]

Molecular grade water

Forward
TTGTTATTCCGCTCTGCGTAACTGCAGTCGACGGGCGTACCATACGTTGTGGCTGCCGGT
GAGTACACGTGTGTAACGTACCTCTTGGTTCTGAACTGGCGGGGAAACTTGTGCTTATAA
AGGATAAGCCCTTACGGGGAAAGATTTATCGCCAAGAGATCGGCCCGCATCTGATTAGCT
GGTTGGGACGGTAATGGCCTACCTAGGCGACGTGGCAAAGCTGGTCTGAGACGATGATCA
GACGCATTGGGACTGAGACACCCTGAAACTCCTACGGGAGGCAAGCCACGGAAATATTGG
ACATAGGGGCAACCCTAATTCCGACATTCCGCGTGAGTGATGCCCGCCCTAGGGTTGTAA
AGCTCTTTTGTGCGGGAAGATAATGACGGTACCGCAAGAATAAACCCCGGCTAAGTTCGT
GCCATCAGCCGCGGTAAGCGAAGGGGGCTAGCCTTGCTCTGAATCCCTGGGCGTAAAGGG
TGCGAAGGCGGGTCTTTAAGTCAGGGGTGAAATCCTGGAGCTCAACTCCTGAACTGCCTT
TGATACTAAAGATCCTGAGCATCCCAGAGGTGAGTGGAACTGCTTCATTTTGAGATGGAA
TTCGTAGATATTGACAAGAGCGCGAAGGGCTAGAGCGGCTCACTGGCTCTTCACTGATGA
TGAGGCACGAAAGCTTGGGGAGCACACACGATTAGATACCCTGGGTAGGCCTGGGCGCTA
AACCAGGTGTGCGAACCCTTGGGGGGCACACTCGCAAGTGGAGCAGCTAACGCTAGACGC
CTTCCGCCGGGGGCGTACGGGCATAGGAATAAAATTCACAGGAATCGAGGGGGGCCCGTC
AACCGCGGAACCTGAGGATATTATCAAACGCACGACCGGACCCTGCTGGCCCTTGAATGT
TCCAGTCCAGTACAGAAACTGAGCTAGTCCTATAACCTTGACCATACATGACTACATGCT
CTCTTTCAACTTCTCTCCGAGAGACATTTGGATAAATGCGGAGAACGAGCCCAACACCCG
TCTGGGTA

Reverse
TTGTTGTGGCGCTCGTGTAGACTTCCTCCAGTCACGTGGTCCTACCGTGGACAGCTGCCT
CCTTGGGGTAGGCCACTTGCTTCGGGTGGAACCAACTCCCATGGTGTGACGGGCGGTGTG
TACAAGGCCCGGGAACGTATTCACCGTGGCATGCTGGTCCACGATTACTAGCGATTCCAA
CTTCATGGAGTCGAGTTGCAGAACCCAATCCGAACTGAGAACCACTTTTGAGAATTTCGA
TGACCCCCCCCTTTGCATCCCATTGTGACCGACCTTTTAACGCGTGGGTAAGCCAGACCG
AAAAGGGCGAGAGGAATTTAACTCATCCCCCCCTTTCTCGCGGCTTATCACCGGCAGGCT
CTTTAGAGTGCCCAACTAAATGGTATCAACTAAAGACAGGCGTTGCTCTCGTTGCTGAAC
TTAACATACCATCTCACGACAAGAGCTGATGACGGCCATGCAGCACCTGAGCTCCAGGCT
CCGAAGATAAGGCTCCCCATGTGGTGAAGGTCCTGGACATGTCAAGGTCTGGTAAGGTTC
TGCGCGTTTGCGTTCAAATAAATCACATGCTCCACCGCTTGGGCGGGGGCCCCGTCAATT
GCTTTGAGGTTAACCATGCGACCCCTACTCCCCAAGCGGGAATGCTTTAAACGTTTTGCT
GCCCCACTTGTGAGTAAACAACGATCGGCTGAGCATTCACCGATTATTGCAGTGCACGAC
CTGGGGATCTAATCCTGTTTGCTCGCCCCCAGGCGTGCCACACAGACGTATGAGCGGGTG
AGAGCCCTCTCCCCCTGGCTGGCTTGCGAATATCACGGATTCTCCACTACTTACGGGGCC
TCCCATCCCCCCTATACTCAGAAGTTACTATTAAAGTAGGTCCAGAGGGAGAGCCTGGAT
TATCCCCATGACAAAAAAACAGCCAACTACTCCTCTTTTCCATTGATTTTTAATTATTAT
GAGCTCCATTCAATTTCCTCGGGGGTCGGTAGAAAATAGGGGCGGGGTGCATTTCTGCCC
CGCTAC


Molecular grade water, through Qiagen DNA extraction

Forward
GTCGGTCGACTACCTACACTGCAGTCGACGGAAGGCCCTGCTTTTGTGGGGTGCTCGGGT
GGCGAAGGGGTGAGAAACACGTGAGTAACCTGTACTTGACTTTGGGATAACTCTTCGAAA
AAGGGGCTAATACCGGATAGGAGCTCCTGCTGCATGGTGGGGGTTGGAAAGTATCGGCTG
TTGGGGATGGATTCGTGGCTCCTCAGCTTGTTGGCTGGGTAGTGGGGTAACGGCGTTTTG
ACGGGACGCCGGCCTGAGAAGGTGACCGGGTGATTTGGGACTGAGATACTGACCAAACTC
CTACAGGAGGCCGCGAGGGGGAATTTTGCAATATGCCGGGAAGCCCGATGCCCCAACGCC
GCGTGCGGGATTAAGGCCTTCGGGTAGTAAAACCCTTTCGGCTGGGACGAAGCGTGAGTG
ACCGAAATGGGTACAGAAGCACCGGCTACTACATGCCTCCGAAAGCGGCGATACGTAGGG
TGCGAGCGGTGTCCTGATTTCGTGGGCGGCAGCCTCGAAGGTGGTATAGTTGTACGAAGT
GCGTCTCGGGGCTTAAAGTCTGACGTGCTTTCGCACCGCCCTACCGTGAAGAAAGTTTGG
AAACATGGAAACTCTAGTGCAGAGGAGGAAAGTGTAATTCTTTGTATGGCAGTCAAATGC
GCAAAGATATGGCCGAACCCTAATCTGACACTGCGAATTTCAAGGCCTGTAGGTGATATT
GAGTTTTTGAACTCGTGGGGGTCCATCCTGTATACGATACGGTAGTAGGTCTCGGAGCCA
ATCCATCGGTCCCGGTGTTACGGAGTTTACAGCGCGCTTCCGGCCCGGGGAACAACAATA
GCAATTCTGACCCGGCTAGAAGATGCAAGGGCTAAACAAAACCGGCAGAGGTGGTAACCC
CCTTCATCTCGTGGCGAGAAGTTTACTCGCAGTTAGCTCGGATCAGCCAAACAAACAGAG
CGTGGCTCCACCCCCTGGATCAGGGCGTCGCGGGCTGACTGGGGAAGGAACGAGTGATCT
TTGTCAGTTTACGCTCACGTCCGTTCACCAATGAGGAGATTTCTTCCCACTACCCCAGGG
ACGGCATCTACCCTACATGGAAGTTTACATGCTCGGGTCTCGCTTCCGGATGAATCCGAT
TGGCCAATTCATTGCTTGAAATTTAGCAGGGTGTCCTGC

Reverse
TTGTACTCTCTGCTCATGTACGACTTAGTCCTAATACCAGTCCCACCTTCGACGGCTCCC
CCACAACGGTTAGGCCACCGGCTTCAAGGTGTTACCAACTTTCATGACTTGACGGGCGGT
GTGTACAAGACCCGGGAACGTATTCACCGCAGCGTTGCTGATCTGCGATTACTAGCGACT
CCAACTTCATGAGGTCGAGTTGCAAACCCCAATCCGAACTGAAACCGGCTTTCCGAGATT
CGCTCACCCTCCCAGGCTCGCCACTCTTTGTACCACCCGTTGTAGCGTGGGGGAAGCCCT
GGAAAAAAGGGGAATGATGACTTGACGGCATCCCCCCCTTCCTCCGAGTTGACCCCGGCG
GTCTCCACTAACTCCCCACCATAACGTGCTGGCAACAGTGAACAATGGTTGCTCTCAGTG
CGGGACTTAACCTACATCCTCAACACGAGCTGACAAAACCCATGCTCCACCTGTGAACCG
ACCCCAAAAGGGGCGAACCCATCTCTGAACACTGCCGAGCAATGTTAAACCCGGGTAAGG
TGCTCCCCGTTGCATCAAATTAATCCGCAAGCTCCGACGCTTGTGCGGGGGGCCGTCAAT
TCCTTTGTGTTTTAAAATTGCGGCCCCACTCCCCCGGGGGAGGGATTTATAATTTTATCT
CTAGCGCGGAAACCCGGAAATGGATCCCGCACCTCGTTCCCCCCACGGTGAGGGGGGGCC
ACCAGGGTATATTTGTTTTTTGATCTCCCCGCACTCTCACACCTTACGGGGTGGGGAAGG
CCAGACTTCCGCTATCCACTGTTTTTCTTCCCTCATATAACTCCTCACACCGCTCCCCCA
GGAATGATTGCCCTCCCCCCTTGGGTAAGGGTGCCACGGCGGATAGAACGCTCGTGATGG
GTTGACCCGATTAATTCGTAACAAAGAAACCACCCCCCACGCTCCCCTTATGCCAAATTC
TATTCAAGACTCCCCGCCCACCCATTTAAAAATTCGCGGGGGTGGCGGCGTAGGGCGAGC
CTGCGGCACATAGACAGAGATACCACTACTACTGTCTACTCGCAAAGGAATGTGTGATCC
AAAACGCAAGCTCCCACTCGACAGTAGTGTGTAGTCGTACTCTTTGACCTCTTGCCGCGT
TATTTCTAGTATCCATAGCTACCAGTCAATTGATCGAGAGTCCGTGCGATATAAAAATAT
GACGTACAGATTAGTTTTAGA


RBC derived MV pellet

Forward
GTCCAGTCTCTATAGTCCCTGCAGTCGACTAAACACGTTGAGCTGAGCAGTGGCGATGGG
GTGAGTCGGACGGGTGACCCTTCCCTCTCCTGCGGGATTGTTGCGGGTAATAGCAGCTGG
ACCTCATACTACCTGCGGGTGAAAGCGGGGGATCGCAAGACCTCCCGCAATTGTAGCGGC
CGATGTCTGATTAGGTAGTTGGTGAGGTAAAGGCTCCCGGATCCGACGATCTGTGGTTGG
TCTGAGAGGACTACCCGCCACGGAGGGACTGAGACACTGGACAGACTCCTACCGGAGGCA
GCCGTGGGGAATTTTGGACAATGAGCGCAAGCCTGATCCAGCCATCCCGCGTGCGGGAAG
AAGGCCTTCGGGTTGTAAACTGCTTTTGTAAAGGAAGAAAAGGTGCTGGCTAATACCTGG
GACTCATGACGGTACCTGGAGAATAAGCACCTACTAACTACCACCGGCTATCTTCGGTAA
TACGTAAGGTGCAATCCTTAAATCGGAATTACTAAATCGTAAAATACTGGCTGGCAGTTA
TGCAAGACAGAGGTGAAATCTCCCAGGCTCAGCCTGGGAACTGCCCTCTGTGACTTGTGG
ATAGATTACGATATAGGGGGATGGAATTCCGCGTGTAGCATTGAAGTGGTTACATATGCA
GAGGAACACCTATGGCGAACGCTATCCCCTGGACGTGTACTGACGCTCATGCACTAAAGC
TGAGGGAGCAAACCGGACTCCATACCCTGGAAGTCCACCCCCGGAACTATGTCCACTGGA
TGCTGCGACCGTTTCGTCTCGCTCACGTAGATAACCCGTGTAGATGATCAACGTGGGGAG
TACCGCCCCCGGGGAGAAACTTCGAGTGAACTGAGGCGCACCCGAATTCGCGGGGGATCA
TTGAAGTTTTATGCGTCACACTCAAAAACCCCTTCCTTACCCTCTAACTGTCTAGAATTC
CGAATGACGTGTAGGTCTCCTCGAATGAATCGGGGACCTGAGGGTGCAGTACCGCAGGTC
GTCTACCTCGCCGGCTGAAGATCTTGGGATTAGTACAACACGTATTGTCCCCCCATTCCA
GTTGATACTCCTAATGGGCGTGTCTACTCGAACATGCCGCGCACATAGCTCGGAGACAGC
CTGGTATGACCCCTAAGTCCAGCATTGCCCTCTACGGCTAGAGACTTAGAGCCCGTTGAT
ACATGCCATGTCACGAGGCGTCTCATGTCTGCGACTGGTGGAGACTATACTCAGCAATCG
ATCCGAGTAGACGT

Reverse
AGTGCTCTCGGACGACTGCGACCTATCACGAGCCTGCCGTGGTAAGCGCCCTCCTTGCGG
TTAGGCTAACTGCTTCTGGTGTAACCCGCTCCCATGGTGTGACGGGCGGTGTGTATAAAC
CCGGGAACGTATTCACCGCGGCATGCTGATCCGCGATTACTAGCGATTCCGACTTCATCA
GGCGAATTGCAGAATACCATCCGGAATACAAACGGGTTTCTGGAAATTGGTCCACCTCCA
GGGGTGGCCGCCCCTCTGTCCGGACCATTGTAGAACGTGTGAAGCCCTGGCCTTAAGGCC
CATGAGAACTTGACGTCTTCCCCACTTTCCTCCGGTTGGACCCCGGCGGCTCCCTAGAAT
GCCCTTTCGTTGCAAGTAGGGACCAGGGATGCGGGGTTGGCGGGGTTTAGGCCATCATCC
CACGACCCGAGCTGACGACCGGAATGCAGCCACTGTGTTCTGGCTCTCTTTTTAGCACTC
GCAAATCTCTTCAGGATGAAAGACATCTCAATGGTAGGTAAAGGTTATGGTCTTGCCTTT
GATTCAAATTAATCCTCATGCGCCAGCGCGTGGTGCGGGTCCATTTCAATTCGTTTGAGT
TTTAGGCTTGCGCTCGTACTGCCGAGGACGTGAACTTAAAGCGATAGCTCTGATAACGAA
ACCCTCCAAACCACCAGCTGACCTCTTTTGGGGCGTGGACGATCAGGGTATCTAGTCCTG
TTAGCTCTTTTCGCTCCACAGCATGAGCGTCAGCACAGGTACAGGGGCTCGCGAGCCCCC
TCGGCCTTCGAGCGCATATCCAGAAATCTCCCTGTTTCACTCCTACTCCGAGGAATTCTC
TTCCCACTACAAATATGAGATCATACAGGTTCTTCCGAGAGTCGAGAGGGTGAGGATCCA
GCTTTATCTTGTGAACTAAAAAACCCACTCACTACCCTTTTACGTTCCGAATATTCGGAT
AACCCTACGACCTACCGAATCGCCCGGCAGGCTGGAGGAAAGTACCCAGGCCTCAGTTAC
CTGGTACGTACTAGGAGTCACGAAAAAGGCGACTCCATTTATAACCGCAGTTACGACCTC
CTCGGCCCTCCTGCCTTATCCAACCATCTGACACTAGTATGCATCCCTCGACCTAATGTC
CAATTGCAGCCTCGCGTCATCTCCTAGGCACATGTGAACACGGCTCCCATGATCAC

Streptococcus pneumonia

Forward
GATTGCTGGCGCGTGCTATACATGCAGTAGAACGCTGAAGGAGGAGCTTGCTTCTCTGGA
TGAGTTGCGAACGGGTGAGTAACGCGTAGGTAACCTGCCTGGTAGCGGGGGATAACTATT
GGAAACGATAGCTAATACCGCATAAGAGTGGATGTTGCATGACATTTGCTTAAAAGGTGC
ACTTGCATCACTACCAGATGGACCTGCGTTGTATTAGCTAGTTGGTGGGGTAAGGGCTCA
CCAAGGCGACGATACATAGCCGACCTGAGAGGGTGATCGGCCACACTGGGACTGAGACAC
GGCCCAGACTCCTACGGGAGGCAGCAGTAGGGAATCTTCGGCAATGGACGGAAGTCTGAC
CGAGCAACGCCGCGTGAGTGAAGAAGGTTTTCGGATCGTAAAGCTCTGTTGTAAGAGAAG
AACGAGTGTGAGAGTGGAAAGTTCACACTGTGACGGTATCTTACCAGAAAGGGACGGCTA
ACTACGTGCCAGCAGCCGCGGTAATACGTAGGTCCCGAGCGTTGTCCGGATTTATTGGGC
GTAAAGCGAGCGCAGGCGGTTAGATAAGTCTGAAGTTAAAGGCTGTGGCTTAACCATAGT
AGGCTTTGGAAACTGTTTAACTTGAGTGCAAGAGGGGAGAGTGGAATTCCATGTGTAGCG
GTGAAATGCCTAGATATATGGAGGAACACCGGTGGCGAAAGCTGCTCTCTGGCTTGTCAC
TGACGCTGAGGCTCGAAAGCGCGCGGAGCATACAGGATTAGATACCCTGGTAGTCCAAGC
TGTACACTATGAGTGCTAGGTGTTAGACCCTTTTCCGGCGTTTAGTGCCGTAGCTAACGC
ATTAAGCACTCCGCCTGGGAGTACGACTTAAAAGGTTGAAACACAGCATGAAGTGACTGG
AGCCCGCCCAATCAGTTGAGCATGTAGTTAATCCGAAGCACTGTTAAGAACATAACAAGG
TCTGAACATCCTCGGACTACTATTAGCACGGAGTTGTCGTTGCAGAAAGAGTGATCCTTG
TGATGAATGACATCACACAGGAAGTACAGCTTGCGCTACGTTCCTATGATGCACGTATAT
CATACAGTCTCTACTAGGACAGCGAGTGAGTACGTGTATTAACTCGATAGAGTCTCGTCA
ATCCGTGCGTCGCACGCTGCTCACCACGACTGATAGACAGACCTGGGTATGATGCCACGA
GTATGCACGATCGA

Reverse
GTTGGTACGAGCTCTTGTTCGACTTCCCCCATCATCTATCCCACCTTAGGCGGCTGGCTC
CTTACGGTAACCTCACCGACTTCGGGTGTTACAAACTCTCGGGGTGTGACGGGCGGTGTG
TACAAAGCCCGGGAACGTATTCACCGCGGCGATGTGATCCGACATTACTAGCGATTCCGA
CTTCGTGTCAGCGAGTTGCGGCCTACAATCCGAACTGAGACTGGCTGGGGAGATTAGCTT
GTCGGCGACGCTTGTGACTCTTTGTACCAGGGTGAGTGTACCGTGTGTGTCCCAGGTGAT
AAAGGGCGTGAGGATTTTACGCGTCCCCCCCACCCCTCCGCTGTATTACGGCGTCTGACC
GAGCTAGTGTCCAAAAAATGATAATGGTATCTGATCTTAGGGGTTGCTCGCGTTGGGGGA
CTTAACCCAACATCTCACGACACGCGCTGACGACAACCATGCCCCACCTGGTCACCTCTG
TCCCGAAGGAAAACTCTATCTCTAGAGCGGTCAGAGGGATGTCAAGACCTGGTAAGGTTC
TTCGCGTTGCTTCGAATTAAACACATGCTCCACCGCTTGTGCGGGCCCCCCGTCAATTCC
TTTGAGTTTCAACCTTGCGGTCGTACTCCCGAGGCGGAGTGCTTAATGCGTGAGCTACGG
CACTAAACCCCGGAAAGGGTCTAACACCTAGCACTCATCGTTTACAGCGTGCACTACCAG
GATATCTAATCCTGTTTGCTCCCCACGCTTTCGAGCCTCAGCGTCAGTTACAAGCCAGAG
AGCCGCTTTCGCCACCGGTGTCCTCCATATATCTACGCATTTCACCGCTACACATGGAAT
TCCACTCTCCCCTCATGCACTCAGTTAGACAGTTTCCAAAGCATACTATGGTAGGCACAG
CCTTTAACTCAGAACTTATCTAACCTCCTGCGCTCCCCTTACAGCCCAATAAATCCGACA
CCTCGGAACTAACATTAACCGCGGTGCTGACATGACTAGCTTCGTTTCAGAAAGATACGT
CAGTAACTACATTCAAACCTTCTATCCTAACAAGACTTCATCAGAACCTTACATAGCGTT
ACTCTGAGGATCGCACTCGGAGATCCATGCTCCGATCGACTTACACCCGATTCGCAGATC
AG
